# Supplementary material for: Evaluation of Multi-Frequency Bioelectrical Impedance Analysis against Dual-Energy X-ray Absorptiometry for Estimation of Low Muscle Mass in Older Hospitalized Patients
Source: J Clin Med. 2023 Dec 29;13(1):196. doi: 10.3390/jcm13010196 (PMC10779600; doi:10.3390/jcm13010196)
Supplement: Supplementary file 1 [file jcm-13-00196-s001.zip]

Archive with 1 entries (1 files):
- jcm-2748182-supplementary.pdf
